# Supplementary material for: The Roles of Familiarity and Context in Processing Chinese Xiehouyu: An ERP Study
Source: J Psycholinguist Res. 2021 Jan 2;50(4):901–21. doi: 10.1007/s10936-020-09753-0 (PMC8282585; doi:10.1007/s10936-020-09753-0)
Supplement: Supplementary file 1 — Supplementary material 1 (XLSX 19 kb) [file 10936_2020_9753_MOESM1_ESM.xlsx]

## Sheet: Sheet1
Familiarity	Literal Prime	Metaphorical Prime	Target	Probe (literal meaning / metaphorical meaning)
high	庄稼 crop	事业 career	芝麻开花 Sesame blooming	节节高 to grow higher and higher / to promote to a higher and higher position
high	燃烧 burning	形势 circumstance	星星之火 A single spark	可以燎原 starting a prairie fire / triggering big events
high	刮风 wind blowing	站队 keeping in line with	墙头草 Grass on the top of a wall	两边倒 swaying with every wind / changing positions easily
high	粮食 food	财产 assets	偷鸡不成Failing to steal chicken	蚀把米 losing rice / suffering extra losses
high	液体 fluid	感情 emotion	泼出去的水 Spilled water	收不回 cannot be gathered up / cannot be redeemed
high	逃跑 fleeing	焦虑 anxiety	热锅上的蚂蚁 Ants on a hot pan	团团转 going round and round / in a rush
high	野炊 picnic	机会 opportunity	留得青山在 The green hills being there	不怕没柴烧no need to worry about firewood / no hopelessness
high	视线 sight	相亲 dating	王八看绿豆 A turtle looking at a mung bean	对上眼 cross-eye / taking a fancy
high	法术 magic	才干 competence	八仙过海 The Eight Immortals crossing the sea	各显神通 each one showing his or her magical power/ each one showing his or her ability
high	肝脾 liver and spleen	零件 spare parts	麻雀虽小 A sparrow being small	五脏俱全 but having all the vital organs / having complete contents
high	动物 animal	贬官 demotion	虎落平阳 A tiger going down to level land	被犬欺 being insulted by dogs / subjected to much indignity
high	位置 position	实力 ability	砌墙的砖头 Bricks for building a wall	后来居上 those put later being at the top / latecomers getting ahead of others
high	婚姻 marriage	跳槽 job-hopping	皇帝的女儿 The daughter of the emperor	不愁嫁 not worrying about marriage / always having opportunities
high	猛兽 beast	权威 authority	初生的牛犊 Newborn calves	不怕虎 not afraid of tigers / not afraid of authroities
high	流血 blooding	争宠 striving for favor	两虎相斗 Two tigers fighting	必有一伤 one being bound to get hurt / one must suffer loss
high	方向 direction	嚣张 arrogance	属螃蟹的 The one's animal zodiac being crab	横着走 walking sideways / being arrogrant
high	出口 exit	委屈 being bullied	老鼠钻风箱 A mouse getting in bellows	两头受气 blowed from both ends / bullied by each side
high	家具 furniture	休想 whistle for	墙上挂帘子 Hanging a curtain on the wall	没门儿 no doors / no ways
high	猛兽 beast	上司 boss	老虎的屁股 A tiger's ass	摸不得 cannot be touched / cannot afford to offend
high	害虫 pest	恶人 villain	过街的老鼠 A rat running across the street	人人喊打 everybody crying, "Kill it!" / a person hated by everyone
high	家禽 fowl	捐款 donation	铁公鸡 An iron cock	一毛不拔 not a hair can be pulled out / a stingy person who will not lift a finger to help
high	光明 light	直白 straightforward	打开天窗 Opening the skylight	说亮话 talking in the light / having a frank, straight talk
high	口味 taste	嫉妒 jealousy	不熟的葡萄 Unripe grapes	酸得很 very sour / very jealous
high	金属 metal	坚决 determined	王八吃秤砣 A tutrle eating the weight	铁了心 the heart becoming iron / never changing mind
high	裂缝 crack	根源 root	打破砂锅 Breaking the casserole	问到底 asking about the bottom / insisting on getting to the bottom of the matter
high	房子 house	领导 leader	上梁不正 The upper beam being not straight	下梁歪 the lower ones going aslant / If a leader sets a bad example, it will be followed by his subordinates
high	食物 food	任务 task	张飞吃豆芽 Zhang Fei (A famous general with big size) eating bean sprouts	小菜一碟 a piece of cake / very easy
high	容器 container	愿望 wish	竹篮打水 Drawing water with a bamboo basket	一场空 becoming emptry / all in vain
high	材质 material	态度 attitude	钉头碰钉子 A nail head meeting a nail	硬碰硬 hard hitting hard / confronting the tough with toughness
high	口味 taste	心境 mood	哑巴吃黄连 A dumb person taking a dose of bitter medicine	有苦难言 cannot say it's bitter / suffering in silence
high	食物 food	真心 wholehearted	肉包子打狗 A meat bun thrown at a dog	有去无回 By no means retrievable / no return
high	脏鞋 dirty shoes	脾气 temper	粪坑里的石头 A stone in a manure pit	又臭又硬 smelly and hard / unpleasant and stubborn
high	饵料 bait	推销 sales	姜太公钓鱼 Jiang Taigong (A great politician) going fishing	愿者上钩 fish that want to be caught takes the bait / those who want to buy things spend money
high	头发 hair	寿命 life span	兔子尾巴 A rabbit's tail	长不了 cannot be long / cannot be long-time
high	商品 goods	本领 ability	王婆卖瓜 Aunt Wang selling melons	自卖自夸 praising the melons she sells / self-promoting
high	停靠 calling at	机遇 opportunities	船到桥头 A boat reaching the bridge	自然直 becoming straight naturally/ everything working out in the end
high	散架 falling apart	逃难 fleeing	泥菩萨过河 An aclay idol crossing the river	自身难保 cannot be intact as before / can hardly survive
high	撤军 withdrawing troops	辞职 resignation	三十六计 Thirty six strategies	走为上计 the best is to get away at once / leaving is the best choice
high	阅读 reading	进展 progress	骑驴看唱本 Seeing libretto when riding on the donkey	走着瞧 going and seeing / wait and see
high	花朵 flower	人才 talent	早开的红梅 An early-blooming red plum	一枝独秀 only this one blossoming / outshining others
low	鸟巢 nest	据点 fortified point	上树逮麻雀 Catching sparrows on trees	连窝端 taking away the whole nest / catching all the criminals in one group
low	受伤 injured	花钱 spending money	钝刀子割肉 Cutting flesh with a blunt knife	不出血 No bleeding / not spending much money
low	松软 spongy	爽快 frankness	浸水的麻花 A fried dough twist being soaked	不干脆 not crisp / not straightforward
low	音乐 music	才能 talented	韩湘子吹笛 An Immortal Han Xiangzi playing flute	不同凡响 different from the sound of the mortals / be out of the ordinary
low	肤色 complexion	面子 reputation	关公放屁 Guan Yu (A famous general with red face) farting	不知脸红 doesn't know his face being red / doesn't know how to blush with shame
low	演奏 playing	夸耀 bragging	号筒塞棉花 Cotton stuffed in horn	吹不响 cannot blow a sound / not worth boasting about
low	针尖 needle tip	叛逆 rebel	蜜蜂屁股 The butt of a bee	刺儿头 the head of thorn / a faultfinder
low	尺寸 size	心思 thought	房梁藏针 A needle hidden in the beam	粗中有细 slender objects in thick things / usually careless, but quite sharp at times
low	饭菜 dish	文章 article	白水煮豆腐 Boiling tofu in plain water	淡而无味 tasteless / boring
low	遮光 shading	头脑 mind	牛皮灯笼 A cowhide lantern	点不明 cannot be lightened / cannot understand
low	形状 shape	风格 style	出窑的砖头 A brick out of kiln	定了型 the shape being fixed / the style being fixed
low	亮光 light	智慧 intelligence	头上点灯 Lighting a lamp above the head	高明 brightness in a height / brilliant
low	阴间 the hell	撒谎 lie	阎王出告示 The king of hell issuing a notice	鬼话连篇 ghosts' words / telling a whole series of lies
low	遗体 remains	邪教 heresy	棺材放白粉 Putting white powder in the coffin	害死人 framing the dead / harming people
low	颜色 color	善恶 good and evil	奶里掺墨汁 Ink mixed with milk	黑白混淆 black and white mixed together / distorting truth
low	肤色 complexion	阴险 sinister	张飞遇李逵 Zhang Fei meeting Li Kui (two historical figures with black faces)	黑对黑 black to black / evil forces meeting
low	颜色 color	敲诈 blackmail	吃了枯炭 Eating the dried charcoal	黑了心 the heart becoming black / a black-hearted person
low	烧伤 burn	发怒 angry	眉毛失火 Eyebrows catching fire	红了眼 eyes becoming red / becoming infuriated
low	孔洞 hole	恶毒 vicious	烂了的藕 Rotten lotus root	坏心眼 the holes being broken / malice
low	观音 Guanyin (a Bodhisattva)	惊恐 alarmed	庙里失火 A temple catching fire	慌了神 startling the gods / being petrified
low	飞奔 dashing	犯错 making mistake	胡同里跑马 Running horses in Hutongs	回头难 hard to return / hard to repent or remedy
low	老鳖 Trionyx sinensis	混蛋 asshole	乌龟请客 A tutrle giving a dinner party	尽是王八 all the guests being Wang Ba (slang for turtle, swearwords) / all being bastards
low	单身 single	遗体 remain	八百年前旗杆 A flagpole eight hundred years ago	老光棍 an old bare rod / an old bachelor
low	变色 discoloring	走运 in luck	入秋高粱 Sorghum in autumn	老来红 the older, the redder / people getting popular in old age
low	刺杀 assassination	宫斗 framing	树荫里拉弓 Bowing in the tree shade	暗中伤人 attacking people in the dark place / hurting people in secret
low	四肢 limb	表演 performance	睡觉伸胳膊 Stretching arms when sleeping	露一手 showing a hand / making an exhibition of one's abilities or skills
low	器官 organ	良知 conscience	空肚罗汉 An arhat' body with empty inside	没有心肝 without heart or liver / without conscience
low	视力 sight	狂傲 arrogance	盲人上街 A blind person going to the street	目中无人 no people in his or her eyes / looking down on other people
low	姿势 gesture	名声 reputation	墙头上睡觉 Sleeping on the wall	难翻身 hard to turn over / hard to improve the situation
low	发芽 sprouting	落户 settle	放框里的葱 The onions put in the box	难扎根 difficult to take root / difficult to settle down
low	身体 body	心情 mood	两脚踏云 Steping on the cloud with two feet	飘飘然 floating / smugging
low	五官 the five sense organs	急切 eager	火烧额头 Burning your forehead	迫在眉睫 closing to the eyebrows and eyelashes / extremely imminent
low	兵器 weapon	技能 skill	程咬金上阵 Cheng Yaojin (a great general) going to battle	三板斧 three-board axe (the weapon of Cheng) / a unique skill
low	内脏 viscus	失恋 lovelorn	胸脯中了箭 An arrow shot in the chest	伤透心 the heart being penetrated / heart-broken
low	绳子 rope	计谋 stratagem	牛拉碾子 A cattle pulling a roller	上了圈套 tying a rope / being trapped
low	仙人immortal	得意 proud	玉帝放屁 The Jade Emperor farting	神气 the gas of god / putting on airs
low	扁担 carrying pole	明星 star	狗坐轿子 A dog sitting in a sedan chair	受人抬举 carried by people / favored by people
low	尖物 point	嘲讽 sneer	嘴巴含钢针 Containing a steel needle in mouth	说话带刺 speaking with a sting / being sarcastic
low	美貌 good looks	虚荣 vanity	搽粉进棺材 Powdering the face when going into coffin	死要面子 keeping beautiful even when dead / trying the best to save face
low	身体 body	想法 thoughts	矮子看戏 A dwarf watching a play	随人上下 following others up and down / following others without an opinion of one's own
